# Supplementary material for: Microsatellite development from genome skimming and transcriptome sequencing: comparison of strategies and lessons from frog species
Source: BMC Genomics. 2018 Dec 7;19:886. doi: 10.1186/s12864-018-5329-y (PMC6286531; doi:10.1186/s12864-018-5329-y)
Supplement: Supplementary file 1 — Table S1. Summary of sample information for next-generation sequencing and microsatellite discovery. (XLSX 12 kb) [file 12864_2018_5329_MOESM1_ESM.xlsx]

## Sheet: Sheet1
Summary of sample information for next-generation sequencing and microsatellite discovery
Species	Voucher No.	Sex	Locality	Longitude	Latitude	NGS Source	Concentration (ng/μl)	Volume (μl)	Total amount (μg)	NGS Instrument	BioSample No.	SRA No.	Raw Reads	Clean reads	Data utilization ratio(%)
Amolops chunganensis	XM5526	female	Wenxian, Gansu, China	E105.25945º	N32.68789º	Genomic	197.6	86	16.99	Illumina Miseq (PE300)	SAMN05392549	SRR3929656	7010000	5810000	82.81
Amolops mantzorum	XM6022	female	Tianquan, Sichuan, China	E102.36740º	N29.96635º	Genomic	52.2	169	8.82	Illumina Miseq (PE300)	SAMN05890659	SRR5248586	10190000	7830000	76.85
Hyla chinensis	YSQ106	not collected	Jianyang, Fujian, China	E117.65592º	N27.50359º	Genomic	222	148	32.86	Illumina Miseq (PE300)	SAMN06323805	SRR5248585	13875530	6313500	45.49
Hylarana latouchii	YSQ284	not collected	Jinggangshan, Jiangxi, China	E114.12456º	N26.56580º	Genomic	108	58	6.26	Illumina Miseq (PE300)	SAMN06323806	SRR5248584	13255860	5830400	43.98
Quasipaa boulengeri	XM3632	female	Dayi, Sichuan, China	E103.49915º	N30.58472º	Genomic	185	61	11.29	Illumina Miseq (PE300)	SAMN05392548	SRR3929655	8280000	7040000	85.09
Rhacophorus chenfui	XM5130	male	Yingjing, Sichuan, China	E102.63319º	N29.77168º	Genomic	103	53	5.46	Illumina Miseq (PE300)	SAMN06323807	SRR5248583	14569400	6955200	47.74
Amolops mantzorum	XM4489	male	Dayi, Sichuan, China	E103.16453º	N30.64018º	Transcriptomic	278	38	10.56	Illumina Hiseq 2000 (PE125)	SAMN06323810	SRR5248938	52288220	50339648	96.27
Quasipaa boulengeri	XM4373	male	Wenchuan, Sichuan, China	E103.39698º	N31.02367º	Transcriptomic	139.2	25	3.48	Illumina Hiseq 2000 (PE125)	SAMN06323811	SRR5248937	75223342	73251044	97.37
