# Supplementary material for: Microsatellite development from genome skimming and transcriptome sequencing: comparison of strategies and lessons from frog species
Source: BMC Genomics. 2018 Dec 7;19:886. doi: 10.1186/s12864-018-5329-y (PMC6286531; doi:10.1186/s12864-018-5329-y)
Supplement: Supplementary file 2 — Table S2. Microsatellite screening data of Amolops mantzorum and Quasipaa boulengeri for each sample. (XLS 94 kb) [file 12864_2018_5329_MOESM2_ESM.xls]

## Sheet: Amolops mantzorum 
Supplementary Table S2. Amolops mantzorum microsatellite screening data for each sample.
npops = 1
nloci = 30
	MT3		MT57		MT88		MT29		MT99		MT75		MT25		MT59		MT93		MT10		MT84		MT60		MT85		MT76		MT39		MT86		MT81		MT30		MT38		MT61		MT26		MT51		MT24		MT87		MT16
pop
XM3154♂	149	149	180	207	256	278	148	152	226	260	321	321	139	141	205	217	273	273	155	161	258	258	155	155	254	254	333	342	168	216	237	259	323	331	142	148	208	212	251	251	168	174	145	150	196	196	250	262	184
XM4493♂	149	149	180	204	244	254	152	156	230	236	321	321	135	137	214	223	273	282	158	161	258	258	155	158	254	254	339	342	164	164	243	261	321	321	148	160	196	208	248	257	165	165	145	150	193	199	262	262	184
XM4495♂	149	149	174	174	258	258	148	152	230	252	321	321	137	139	214	217	273	273	158	161	258	258	158	161	254	257	342	345	172	220	247	263	315	321	151	175	196	196	251	257	168	168	145	150	199	199	247	250	?
XM4497♂	149	149	192	195	250	264	152	152	228	262	321	333	135	129	211	226	273	273	149	149	258	262	158	158	254	257	339	342	168	212	255	261	315	321	160	181	196	212	242	248	168	171	145	150	199	205	247	250	184
XM5261♂	149	149	180	225	254	256	148	148	230	250	321	333	137	137	214	214	273	279	158	158	258	258	158	161	254	257	324	342	176	192	237	261	323	331	148	160	196	196	242	248	168	171	150	155	196	199	247	250	184
XM5275♂	149	149	174	192	250	258	140	164	230	248	321	331	129	129	202	217	273	279	164	164	254	260	155	158	257	257	342	345	164	192	253	269	321	321	160	187	196	208	248	251	168	174	145	150	187	199	250	250	184
XM5303♂	143	149	174	180	258	258	148	156	228	230	321	321	135	137	214	229	273	273	158	161	262	262	158	158	254	257	342	351	164	164	243	255	321	321	178	187	196	236	242	251	168	171	145	150	199	199	250	250	184
XM5304♂	149	149	192	198	252	256	148	156	230	230	321	321	129	135	214	217	273	273	143	164	258	262	158	164	251	260	336	336	172	180	243	247	315	325	160	187	196	212	251	257	168	174	?	?	190	196	?	?	184
XM5305♂	149	157	174	180	250	254	148	152	248	254	321	321	135	137	214	214	273	273	158	158	258	258	158	158	254	260	342	351	164	172	253	259	321	327	175	190	192	204	245	248	168	171	145	150	199	199	247	250	184
XM4489♂	149	149	174	192	254	258	156	156	230	230	321	321	135	135	205	223	273	273	158	161	258	258	155	155	254	254	339	342	168	176	253	255	329	331	169	175	196	204	251	257	168	171	140	150	199	199	250	262	184
XM4481♂	149	149	180	204	252	252	152	180	230	248	321	329	135	137	208	214	273	273	152	158	262	262	155	170	254	257	339	348	172	180	243	261	329	331	160	163	204	208	248	251	165	165	145	150	199	199	250	262	184
XM4488♂	149	149	180	210	252	256	160	160	230	248	321	321	137	141	217	220	273	273	155	158	258	258	158	158	254	254	336	342	164	180	269	269	321	329	133	151	200	200	242	254	165	168	145	145	187	199	247	250	184
XM4498♂	149	149	174	180	252	254	152	164	226	248	321	331	133	135	211	217	273	273	158	158	262	262	158	161	254	254	342	351	164	164	243	247	321	323	148	166	212	212	242	251	165	168	150	150	196	199	247	250	184
XM5257♂	149	149	174	195	250	256	148	164	230	234	321	321	129	129	214	214	273	273	155	158	258	258	155	167	254	260	339	342	164	172	253	253	329	331	151	160	196	204	242	242	168	174	150	150	193	199	259	262	184
XM5259♂	149	157	174	174	254	258	156	180	226	238	321	331	129	135	211	223	273	273	158	158	262	262	158	164	254	254	342	345	168	172	253	261	321	321	145	151	212	220	242	251	168	174	145	150	190	193	247	250	184
XM5263♂	149	149	174	180	254	258	152	160	230	254	321	321	135	137	202	214	273	273	155	158	258	262	158	158	254	257	339	342	164	164	247	261	?	?	154	157	196	208	248	251	165	165	145	145	199	202	250	250	184
XM5773♂	149	149	180	192	252	264	164	168	230	230	321	321	133	135	208	211	273	273	158	161	258	258	155	158	254	257	342	345	200	204	241	261	321	325	145	151	196	196	248	254	171	171	145	150	199	199	247	250	184
XM5774♂	149	149	171	192	252	252	152	164	230	252	321	331	129	129	208	217	273	273	146	158	258	262	158	158	254	254	342	363	164	168	247	249	323	331	151	172	196	212	251	251	162	168	145	145	193	199	247	250	184
XM5775♂	149	149	180	198	252	258	156	164	236	250	321	335	139	147	202	217	273	273	155	158	262	262	155	158	254	257	342	342	164	172	247	261	321	331	151	157	196	216	251	254	165	168	145	150	193	199	247	250	184
XM5776♂	149	149	180	180	250	250	156	188	226	230	321	321	129	129	202	223	273	273	158	158	258	258	155	158	257	266	336	342	200	216	251	273	321	321	139	175	196	204	251	257	168	174	145	145	196	199	247	250	184
XM5777♂	149	157	180	210	254	254	148	168	230	260	321	319	135	139	205	226	273	273	146	161	258	262	158	158	257	257	336	342	164	208	237	245	321	331	181	184	200	204	251	251	168	174	145	150	199	199	247	250	184
XM5786♂	149	149	189	201	248	254	160	164	230	256	321	329	133	135	214	214	273	273	155	158	266	266	155	164	257	257	342	363	164	172	243	257	321	323	151	172	196	196	251	257	165	168	145	145	193	199	250	250	184
XM5787♂	149	149	189	216	256	278	148	160	230	230	321	321	137	139	214	226	273	279	158	161	266	266	158	161	257	269	342	363	176	200	247	251	321	329	139	151	196	196	251	254	168	171	145	145	196	199	250	250	?
XM5788♂	149	149	189	216	250	252	148	152	226	228	319	321	133	135	208	226	273	273	155	158	264	264	155	158	251	257	342	348	164	168	247	255	319	321	151	154	196	196	242	251	168	171	145	150	196	199	247	250	184
XM5790♂	149	149	174	174	254	256	148	160	230	230	321	331	133	135	208	211	273	273	158	158	262	262	155	164	257	257	342	351	168	212	241	245	319	321	151	151	196	200	251	251	168	171	145	150	193	199	247	250	184
XM5791♂	149	149	180	198	260	260	156	160	230	230	329	331	135	137	205	217	267	282	158	161	262	266	155	155	254	269	339	342	?	?	261	269	321	323	142	151	196	212	251	251	162	162	145	150	199	199	247	250	184
XM5792♂	149	149	189	198	250	250	152	156	226	242	321	321	133	135	214	238	273	273	155	155	262	266	155	158	257	260	342	348	164	216	249	275	325	331	127	136	196	216	251	254	165	168	145	150	199	199	250	250	184
XM5818♂	149	149	180	192	258	260	152	156	230	244	321	321	133	135	205	214	264	273	149	158	266	266	158	158	254	269	342	345	164	172	249	261	319	321	151	175	196	204	251	257	162	162	145	145	196	199	250	250	184
XM5819♂	149	149	180	195	254	254	160	160	252	256	321	331	133	135	214	217	273	273	155	167	258	258	158	158	257	263	342	342	212	212	253	259	319	321	133	160	196	200	242	242	165	168	145	150	199	199	247	250	184
XM5826♂	149	149	174	192	242	254	156	160	224	230	321	329	137	139	208	211	273	273	155	155	256	256	155	158	257	266	333	342	204	204	241	253	329	331	160	172	196	208	242	251	168	174	150	150	199	199	247	250	184
XM5827♂	149	157	192	198	258	258	140	152	230	230	319	321	133	135	208	226	273	273	155	158	262	262	152	155	254	254	333	336	220	220	241	245	321	323	151	160	196	204	251	251	165	168	150	150	199	199	247	250	184
XM5831♂	149	149	189	198	250	250	148	168	226	226	321	321	129	129	202	208	273	273	158	158	262	262	152	158	254	254	342	348	168	168	237	249	321	327	151	157	200	208	251	251	165	168	145	150	199	199	250	262	?
XM3155♀	149	149	174	192	254	254	148	152	230	230	321	331	135	137	202	223	273	273	155	158	258	258	155	164	254	260	342	351	164	164	247	269	321	321	166	166	204	220	242	251	168	168	145	150	196	199	247	250	184
XM3157♀	149	157	174	180	254	256	160	168	230	230	321	321	135	137	208	214	273	282	161	161	256	258	158	158	254	254	351	357	164	212	261	263	323	325	157	166	196	220	242	242	165	165	150	150	196	199	250	250	184
XM4490♀	149	149	180	183	246	250	148	148	226	230	321	321	133	135	214	223	273	273	149	152	262	262	155	158	254	254	339	342	164	172	255	269	315	331	151	175	196	236	248	248	168	174	145	150	187	196	247	250	184
XM4492♀	149	149	183	225	252	254	148	156	250	254	321	321	133	135	214	217	273	273	155	158	262	264	161	164	254	257	339	357	168	180	269	269	315	315	133	148	196	208	248	251	168	174	145	150	199	199	250	262	184
XM4496♀	149	149	174	192	254	254	152	172	230	230	321	321	131	137	214	217	273	273	149	149	258	262	158	161	257	257	333	348	168	180	243	269	321	331	136	148	196	200	251	251	168	171	150	150	187	196	247	250	184
XM5256♀	149	149	174	180	258	258	148	152	226	230	321	321	133	135	208	208	273	273	149	158	262	262	155	158	254	257	318	351	164	216	247	253	323	329	157	163	196	204	242	245	165	168	145	145	199	199	250	250	184
XM5262♀	149	149	198	198	254	250	176	180	226	242	321	321	129	137	208	220	273	279	158	158	262	262	155	158	254	260	333	342	176	176	237	253	319	327	148	157	200	216	248	254	165	165	150	155	196	199	250	250	184
XM5264♀	149	149	198	204	254	256	152	156	230	252	321	321	137	139	211	223	273	279	158	161	262	262	158	161	254	269	351	357	168	168	269	269	321	323	160	175	196	208	251	251	168	171	145	145	199	199	250	250	184
XM5265♀	149	149	210	216	252	256	148	156	230	230	321	321	133	135	211	223	273	273	158	158	262	262	155	158	254	260	336	351	168	192	249	253	327	331	154	157	196	212	245	251	165	165	145	145	199	199	250	262	184
XM5266♀	149	149	174	183	254	254	152	152	226	230	321	321	133	135	208	217	273	273	155	155	262	262	155	158	254	260	342	342	168	168	247	247	323	327	151	187	196	220	248	251	165	168	145	150	199	199	250	262	184
XM5268♀	149	157	174	198	244	252	152	160	230	240	321	331	135	137	220	226	273	282	155	158	258	258	158	158	254	257	339	342	172	172	249	261	323	329	142	169	196	196	245	251	165	165	145	150	199	199	247	250	184
XM5269♀	149	149	180	225	258	258	148	152	230	258	321	321	133	135	205	229	273	273	158	158	258	262	158	158	254	260	342	357	164	168	251	269	319	327	157	172	196	196	242	251	168	171	150	155	196	199	250	262	184
XM5270♀	149	149	192	198	252	266	148	152	230	230	321	321	137	139	214	217	273	282	152	158	258	262	158	158	254	257	333	336	?	?	247	261	315	321	157	160	196	196	242	251	165	168	145	150	187	199	250	262	184
XM5271♀	149	149	180	204	254	258	148	164	230	230	321	321	133	135	202	217	273	273	158	158	258	258	158	158	254	269	342	351	168	208	243	259	319	329	133	172	196	236	251	257	165	168	145	150	193	199	250	250	184
XM5273♀	149	157	180	180	258	262	148	152	230	230	321	321	137	139	208	217	273	282	143	143	262	262	158	158	254	257	342	348	164	164	269	269	315	325	148	172	200	208	251	251	168	171	145	150	190	205	250	250	184
XM5274♀	149	149	174	198	250	254	148	152	240	254	321	335	139	141	211	214	273	273	155	158	262	262	155	158	251	263	333	360	212	236	247	259	321	331	148	163	196	196	242	251	168	171	145	145	199	199	250	250	184
XM5276♀	149	149	180	207	246	254	152	160	230	230	321	321	139	147	208	226	273	273	155	158	262	262	158	158	251	254	333	348	168	180	247	261	321	327	151	157	208	216	242	251	168	171	150	150	187	196	250	265	184
XM5296♀	149	149	180	189	254	280	152	152	230	238	321	321	137	141	211	214	273	273	158	164	258	262	155	158	254	254	336	336	188	188	247	251	321	331	142	157	200	220	245	251	165	168	150	155	199	199	250	250	?
XM5297♀	149	149	174	195	254	256	148	156	230	230	321	321	143	147	214	214	273	273	152	152	258	258	158	161	257	269	336	357	188	216	249	253	321	329	142	163	196	196	251	257	168	171	150	150	196	199	247	250	184
XM5298♀	149	149	198	201	254	258	148	152	230	242	321	333	135	137	217	220	273	282	155	158	258	258	155	164	254	260	342	348	172	192	243	257	315	321	127	151	208	208	251	257	165	168	150	150	199	199	250	250	184
XM5299♀	149	157	174	174	256	256	148	156	230	258	321	321	139	141	208	223	273	273	155	158	262	262	158	161	254	257	333	342	180	188	243	269	325	329	157	175	192	196	251	251	168	168	150	150	196	199	250	250	184
XM5300♀	149	149	192	201	254	254	156	160	226	240	321	331	135	139	211	217	273	273	149	149	258	258	155	161	257	260	342	351	168	184	243	269	321	329	166	166	204	204	242	251	168	168	150	150	196	199	250	250	184
XM5302♀	149	149	174	195	258	280	156	156	226	230	331	333	135	137	208	217	273	273	161	161	254	254	158	161	254	257	324	339	164	164	237	243	321	329	148	151	204	220	251	251	168	171	145	145	193	196	250	250	157
XM5772♀	149	149	180	195	256	256	192	196	230	230	321	321	133	135	217	223	273	273	149	149	262	262	152	158	254	254	342	357	164	164	255	255	321	329	142	163	196	216	251	257	165	165	145	150	187	193	247	250	184
XM5785♀	149	149	180	198	254	254	152	188	250	252	329	331	133	135	214	223	273	273	152	158	256	262	161	170	254	257	336	357	176	176	245	247	303	309	160	172	196	224	251	251	165	168	145	145	196	199	250	262	184
XM5789♀	149	149	180	189	258	264	152	176	230	230	321	329	135	141	211	214	273	273	155	158	262	262	158	164	251	254	336	342	196	208	241	243	317	321	133	166	196	196	251	257	165	168	145	145	199	199	250	259	184
XM5814♀	149	149	192	201	254	254	152	156	230	230	321	333	133	135	208	214	273	279	158	161	262	262	155	158	254	257	336	360	164	164	241	241	321	323	151	154	196	212	251	251	168	171	145	145	199	199	247	250	184
XM5815♀	149	149	204	204	252	252	152	152	230	252	321	321	133	135	211	217	273	282	158	161	258	262	158	158	251	257	333	336	172	172	249	251	321	327	133	166	196	196	242	242	168	171	145	150	187	199	250	250	184
XM5816♀	149	157	198	210	242	242	156	160	226	230	321	321	145	147	217	223	273	273	158	158	262	264	158	158	257	257	336	342	176	176	245	249	321	321	160	160	196	240	242	251	168	174	145	150	196	199	247	250	178
XM5817♀	149	149	195	195	256	256	152	156	230	230	321	321	147	149	217	217	273	273	149	155	258	258	155	161	257	257	336	351	164	188	245	259	321	321	133	160	236	248	245	251	168	168	145	150	199	199	247	250	184
XM5824♀	149	157	195	195	256	260	148	148	230	230	321	321	137	139	202	208	273	273	152	155	258	258	155	155	254	257	327	339	168	168	245	245	321	329	151	157	196	196	242	251	168	174	150	150	199	199	247	250	157
XM6022♀	149	149	192	201	254	254	148	164	246	254	321	321	129	135	208	211	273	273	155	158	262	262	158	164	254	254	330	339	176	224	259	269	321	323	151	160	196	200	251	254	168	171	150	160	193	199	247	250	157
[truncated: 11 more columns]

## Sheet: Quasipaa boulengeri
Supplementary Table S2. Quasipaa boulengeri microsatellite data for each sample.
npops = 2
nloci = 29
	QB22		QB49		QB45		QB53		QB19		QB13		QB02		QB08		QB05		QB17		QB32		QB04		QB10		QB40		QB38		QB21		QB28		QB41		QB44		QB39		QB15		QB55		QB18		QB58		QB42
pop = KKS
XM3392♀	360	360	288	319	220	229	290	328	209	209	304	338	198	198	233	236	346	346	290	290	198	198	306	326	255	255	131	134	295	295	250	272	200	216	350	359	257	264	177	207	337	337	382	382	155	163	377	401	329
XM3393♂	360	360	288	288	229	241	290	326	209	209	324	332	193	198	236	251	346	346	270	290	198	260	326	326	266	270	131	131	295	295	280	284	196	216	353	359	257	264	177	213	385	385	432	432	159	163	?	?	?
XM3394♀	360	390	313	328	229	241	304	354	189	209	300	324	208	208	263	272	346	346	?	?	216	216	326	381	205	277	122	134	295	328	266	304	188	238	350	350	264	278	174	213	337	349	386	386	151	163	401	401	332
XM3395?	360	384	288	328	229	229	300	326	209	213	300	324	193	193	236	263	346	346	258	298	216	260	326	381	193	313	122	152	295	328	250	270	188	200	350	359	275	275	174	183	337	349	386	388	151	159	397	397	329
XM3396♂	360	360	288	325	229	244	304	312	209	213	324	324	193	208	236	272	346	346	270	290	198	246	306	326	277	317	134	134	295	295	250	254	192	222	347	350	264	264	174	177	337	337	360	360	163	167	395	395	338
XM3397♂	360	390	288	328	229	241	290	304	209	209	300	324	193	193	233	263	346	346	266	308	198	216	326	381	205	277	122	134	295	328	?	?	188	192	350	353	257	278	174	207	337	349	382	382	151	155	403	403	332
XM3398♀	360	360	288	319	229	229	290	304	213	213	304	324	193	198	251	251	346	346	270	294	198	260	326	326	263	266	134	134	295	295	250	250	192	216	350	365	257	266	177	195	337	337	382	382	155	159	399	405	329
XM3399♀	360	390	288	328	229	241	304	312	209	213	300	334	208	208	257	263	346	346	266	270	216	246	326	381	213	293	122	131	295	328	250	266	184	188	350	365	257	278	174	207	337	353	384	386	151	155	403	403	329
XM3400♂	360	360	288	325	229	244	294	306	213	217	316	324	193	198	233	233	331	346	270	302	198	244	306	326	251	263	131	134	295	295	250	284	184	192	350	365	257	257	177	177	337	337	386	386	155	159	401	409	332
XM3401♂	360	360	288	288	229	244	326	330	213	217	324	324	193	208	248	272	346	346	270	302	198	224	306	326	312	312	131	131	295	295	184	308	184	192	350	365	257	264	177	183	337	337	382	382	155	167	401	405	338
XM3402♂	360	360	288	288	229	241	306	334	213	213	324	332	198	198	236	242	346	346	270	274	198	248	326	326	263	282	131	134	295	295	250	308	188	204	?	?	?	?	?	?	337	337	358	386	159	163	?	?	?
XM3403♂	360	390	288	288	229	229	304	312	213	213	300	324	198	198	233	263	331	331	266	290	198	216	326	381	205	251	122	158	295	328	250	266	188	204	350	350	264	278	174	183	337	349	388	?	151	155	393	393	332
XM3404♀	360	390	319	328	229	229	294	306	209	213	300	332	198	198	251	263	346	346	266	270	198	216	326	381	213	270	122	131	295	328	266	272	184	188	350	350	257	278	174	195	337	353	386	386	151	151	395	395	329
XM3405♀	360	390	288	288	?	?	294	354	189	217	300	324	198	198	233	263	346	346	262	266	196	196	326	326	213	266	122	134	328	328	266	266	188	192	?	?	278	278	174	180	337	341	386	386	151	155	395	395	?
XM3406♂	360	360	288	319	229	229	294	354	189	217	324	332	198	198	233	248	346	346	278	290	224	260	326	326	251	293	131	134	295	295	272	304	196	200	350	350	269	278	174	177	337	337	406	408	159	196	401	401	329
XM3407♂	360	360	288	288	229	244	330	334	209	213	316	332	193	198	236	251	346	346	274	302	198	244	306	326	251	263	134	164	295	295	272	284	184	216	?	?	257	266	177	177	337	337	?	?	155	163	399	401	332
XM3408♂	360	360	288	288	229	229	322	338	213	213	304	324	198	198	233	251	346	346	270	290	198	198	326	326	251	266	131	131	295	295	272	284	184	200	350	350	257	257	177	183	337	337	382	382	155	155	401	401	329
XM3409♂	360	360	288	288	241	244	306	354	189	193	324	332	198	198	233	236	346	346	274	282	198	198	306	326	304	316	131	134	295	295	250	284	184	196	347	350	264	264	177	213	337	337	358	358	155	159	401	403	338
XM3410♂	360	390	325	328	229	244	306	312	209	213	300	332	198	198	236	263	346	346	262	266	198	220	306	381	209	313	122	131	295	328	266	308	188	200	350	359	257	278	174	177	337	349	386	386	151	171	381	393	332
XM3411♂	360	390	288	288	229	229	304	322	209	213	300	336	198	198	236	263	346	346	266	270	198	220	326	381	209	281	122	161	295	328	250	266	188	216	350	359	264	278	174	183	337	349	?	?	151	159	381	381	332
XM3412♂	360	390	319	328	229	229	306	334	209	217	300	324	198	198	251	263	346	346	266	282	216	232	326	381	205	251	122	131	295	328	266	308	188	216	350	350	266	278	174	183	337	349	364	364	151	155	405	405	332
XM3413♂	360	360	319	319	229	229	312	338	213	213	316	324	193	198	233	236	346	346	270	278	224	236	306	326	251	277	131	161	295	295	250	250	184	192	353	365	264	266	177	195	337	337	382	382	155	159	401	409	329
XM3414♂	360	360	288	288	229	229	304	338	209	209	316	324	193	193	233	233	331	346	262	290	198	246	326	326	263	300	134	152	295	331	276	308	200	238	350	350	257	257	174	183	337	337	382	382	179	196	401	405	329
XM3415♀	360	390	282	285	229	229	294	354	189	213	300	324	198	198	263	266	346	346	266	274	220	224	306	381	205	205	122	134	295	328	266	288	184	188	350	350	257	278	174	207	337	349	?	?	151	159	381	403	329
XM3416♂	360	360	325	325	229	244	304	338	213	213	304	324	198	203	236	266	346	346	290	294	198	248	306	326	270	270	131	134	295	295	284	286	188	196	350	350	264	266	177	177	337	337	382	386	155	155	395	403	329
XM3417?	360	360	288	288	229	241	290	338	209	209	324	332	193	208	236	236	346	346	282	286	198	236	326	326	304	316	134	134	295	295	250	308	196	220	350	350	264	264	174	213	337	337	358	386	155	163	395	399	338
XM3418?	360	360	288	288	229	241	302	304	205	209	?	?	193	198	236	236	346	346	282	290	224	246	326	326	266	304	131	134	295	295	248	306	188	198	350	359	264	264	174	213	337	337	386	386	155	159	395	395	329
XM3419?	360	360	288	288	229	229	328	338	209	217	324	324	193	198	233	236	346	346	274	290	198	260	326	326	263	266	131	134	295	295	280	284	192	196	359	365	264	266	180	183	337	337	?	?	159	159	395	399	332
XM3420?	360	360	288	288	229	229	290	306	209	209	316	324	198	208	236	266	346	346	270	278	198	232	326	326	273	277	161	161	295	295	250	288	200	224	350	350	264	264	177	183	?	?	382	382	155	163	395	413	329
XM3421?	360	390	288	288	229	241	?	?	189	213	300	324	198	198	236	260	346	346	266	290	220	244	326	381	205	281	122	131	295	328	266	308	192	196	350	359	266	278	174	177	337	349	386	386	151	155	399	403	329
XM3422♀	360	360	319	319	220	229	302	304	213	213	324	324	198	198	233	236	346	346	302	308	198	248	326	326	270	304	131	134	295	295	284	308	188	220	350	359	257	257	183	195	337	337	382	386	155	163	395	401	329
XM3423♂	360	360	288	288	229	247	294	330	213	213	324	324	193	203	233	242	331	346	270	308	198	246	306	326	251	255	131	134	295	295	250	288	184	208	?	?	257	257	183	195	337	337	382	382	155	155	395	395	335
pop = YEC
XM3664♀	360	384	322	331	229	244	304	354	189	213	300	332	203	203	248	254	346	346	262	286	214	240	326	371	197	251	122	137	295	349	258	260	196	208	?	?	269	278	177	216	365	369	380	382	159	159	383	391	329
XM3665♀	360	384	322	331	229	244	330	354	189	217	300	332	203	203	236	254	346	346	262	286	198	214	326	371	201	325	122	143	295	349	256	272	?	?	341	350	269	278	177	204	337	365	380	382	159	159	383	389	329
XM3666♀	360	384	319	331	229	250	294	306	213	217	300	336	208	208	248	254	346	346	262	274	214	240	?	?	197	255	122	143	295	349	256	258	196	208	341	350	269	278	177	216	337	365	380	382	159	159	383	411	329
XM3667♀	360	384	319	331	229	259	302	304	209	213	300	332	203	203	236	254	346	346	262	274	214	218	326	371	197	225	122	137	295	295	250	258	196	208	341	350	269	278	177	204	337	365	382	384	159	159	383	391	329
XM3668♀	360	360	313	325	250	250	322	354	189	213	332	332	208	208	236	242	346	346	278	286	240	240	326	326	239	269	134	137	295	295	246	260	200	208	350	350	272	272	204	204	337	369	378	388	?	?	389	391	347
XM3669♀	360	360	313	325	250	259	302	304	209	209	332	332	203	208	236	242	346	346	286	286	236	244	326	326	239	251	134	143	295	295	250	260	200	204	341	341	272	287	204	204	337	369	384	388	151	155	391	411	338
XM3670♀	360	384	322	331	229	250	306	354	189	205	300	332	203	203	236	254	346	346	262	286	214	236	326	371	197	277	122	143	295	349	246	258	196	204	341	350	269	278	177	204	365	369	380	382	159	159	383	389	329
XM3671♀	360	360	313	313	250	259	304	306	209	213	332	336	203	203	248	248	346	346	286	286	236	240	326	326	?	?	137	143	295	295	260	260	200	208	341	350	269	287	204	204	337	369	382	388	?	?	391	391	329
XM3672♀	360	384	328	331	229	259	290	306	205	213	300	332	208	208	248	254	346	346	262	282	214	236	326	371	197	269	122	137	295	349	258	270	196	204	341	350	269	278	177	204	337	365	376	378	159	159	383	391	329
XM3673♀	360	384	313	331	229	259	304	354	189	209	300	332	203	203	242	254	346	346	262	278	214	232	326	371	197	265	?	?	295	349	258	260	196	208	341	350	269	278	177	204	365	369	380	382	159	159	383	389	329
XM3674♀	360	384	313	331	229	259	322	354	189	213	300	332	203	203	248	254	346	346	262	278	214	218	326	371	197	265	122	143	295	349	258	260	196	208	341	350	269	278	177	192	365	373	380	382	159	159	383	389	329
XM3675♀	360	384	?	?	229	250	306	354	189	209	300	332	208	208	242	254	346	346	262	278	214	232	326	371	197	265	122	137	295	349	258	260	196	200	341	350	269	278	177	192	365	369	380	382	159	159	383	389	329
XM3676♀	360	360	313	322	244	250	308	354	189	213	332	332	198	208	242	248	346	346	290	298	240	240	326	326	225	225	143	143	295	295	260	260	220	220	341	350	269	272	204	204	337	337	380	382	?	?	391	411	344
XM3677♀	360	360	313	325	244	259	302	304	213	213	332	332	203	208	236	242	346	346	278	286	222	232	326	326	225	251	137	143	295	295	256	260	200	204	341	350	272	272	192	204	369	369	382	388	181	193	389	389	338
XM3678♀	360	360	313	?	244	259	306	354	189	213	332	336	208	208	236	236	346	346	278	282	236	236	326	326	265	340	137	143	295	295	250	256	200	204	341	350	269	272	192	201	337	337	378	382	?	?	389	411	347
XM3679♀	360	360	313	319	244	250	300	306	213	213	332	332	198	203	239	248	346	346	282	290	240	240	326	326	225	259	137	143	295	298	260	260	200	216	341	350	269	272	204	216	337	337	384	390	165	177	389	389	344
XM3680♀	360	360	?	?	244	250	304	306	205	205	332	332	203	208	239	242	346	346	282	286	236	240	326	326	225	259	137	143	295	295	250	264	176	208	341	350	269	272	201	204	369	369	386	390	?	?	389	389	350
XM3681♀	360	384	313	331	229	259	304	330	205	213	300	332	203	203	242	254	346	346	262	278	214	232	326	371	197	251	122	143	295	349	258	260	196	200	341	350	269	278	177	192	365	373	380	382	159	159	383	391	329
XM3682♀	360	360	319	325	250	259	304	312	209	213	332	332	208	208	236	236	346	346	278	290	198	240	326	326	265	325	143	143	295	295	248	260	200	208	341	341	269	269	198	216	369	369	380	382	165	165	391	391	335
XM3683♀	360	384	313	331	229	259	302	304	209	209	300	332	203	203	248	254	346	346	262	290	214	240	326	371	197	259	122	143	295	349	258	260	196	200	341	350	269	278	177	204	337	365	382	382	159	159	383	389	329
XM3684♀	360	384	313	331	229	259	304	354	189	209	300	332	208	208	236	254	346	346	262	286	214	240	326	371	197	325	122	143	295	349	260	262	196	200	341	350	272	278	177	204	365	369	384	386	159	159	383	391	329
XM3685♂	360	384	325	331	229	250	304	354	189	209	300	332	208	208	236	254	346	346	262	286	214	236	326	371	197	239	122	143	295	349	258	260	196	204	341	350	272	278	177	201	337	365	380	380	159	159	383	391	329
XM3686♂	360	384	325	331	229	250	306	354	189	209	300	332	208	208	242	254	346	346	262	290	214	232	326	371	197	255	122	137	298	349	258	260	196	204	341	350	269	278	177	201	337	337	384	386	159	159	383	391	329
XM3687♀	360	360	313	313	250	259	306	354	189	213	332	332	203	203	242	242	346	346	274	278	224	232	326	326	225	266	137	143	295	295	260	260	200	208	341	341	269	269	204	204	369	381	380	382	?	?	389	389	338
XM3688♂	360	360	313	325	244	259	294	294	213	213	332	332	203	208	248	248	346	346	282	286	218	232	326	326	266	274	137	137	295	295	260	268	208	208	341	341	269	272	204	204	369	373	382	386	?	?	391	391	350
XM3689♀	360	384	322	331	229	241	304	354	189	209	300	336	208	208	242	254	346	346	262	282	214	236	326	371	197	255	122	137	295	349	246	258	196	200	341	350	272	278	177	204	337	365	386	388	159	159	383	391	329
XM3690♂	360	360	313	319	244	250	294	304	209	213	332	336	203	208	236	248	346	346	278	278	236	240	326	326	225	274	137	137	295	295	248	260	204	216	341	350	269	269	192	204	337	369	382	388	?	?	411	411	356
XM3691♂	360	384	313	331	229	250	304	306	193	209	300	332	203	203	248	254	346	346	262	282	214	224	326	371	197	266	122	137	295	349	246	258	196	208	341	350	269	278	177	204	337	365	382	384	159	159	383	389	329
XM3692♂	360	360	325	325	244	250	306	354	189	213	332	336	208	208	236	248	346	346	286	286	224	236	326	326	225	239	137	143	295	295	260	260	204	208	341	350	269	287	204	204	337	369	378	386	?	?	391	391	338
XM3750♀	360	360	313	319	250	250	334	354	189	213	332	336	203	208	242	248	346	346	282	286	232	240	326	326	239	243	134	143	295	295	248	248	204	208	341	350	272	272	204	216	337	337	382	388	?	?	391	411	344
XM3751♀	360	384	313	331	229	250	354	354	189	213	300	332	203	203	242	254	346	346	262	298	214	236	326	371	197	255	122	137	295	349	258	260	196	200	?	350	272	278	177	204	365	385	386	388	159	159	383	391	329
XM3752♀	360	384	?	?	229	250	300	354	189	217	300	332	208	208	248	254	346	346	262	290	214	236	326	371	197	243	122	137	295	349	258	268	196	200	341	350	272	278	177	204	337	365	378	378	159	159	383	391	329
XM3753♂	360	360	?	?	244	250	302	304	205	225	332	332	208	208	242	242	346	346	286	286	224	236	326	326	255	277	137	137	295	295	246	250	200	208	341	341	269	272	192	201	337	369	382	388	177	189	391	411	338
XM3754♀	360	360	322	325	244	250	358	358	193	221	332	336	203	208	236	248	346	346	286	286	224	240	326	326	243	255	137	143	295	295	256	260	188	204	341	350	269	272	201	204	365	369	378	388	?	?	389	391	347
XM3755♀	360	384	?	?	229	259	324	360	189	209	300	332	203	203	242	254	346	346	262	274	214	218	326	371	197	259	122	137	295	349	258	260	196	208	341	350	269	272	177	204	365	373	384	384	159	159	383	391	329
XM3768♀	360	360	307	307	244	250	298	364	197	221	332	332	203	208	242	248	346	346	278	282	198	240	326	326	243	251	137	137	295	298	246	260	176	204	341	341	269	272	192	204	337	337	384	388	?	?	389	389	335
XM3772♀	360	360	?	?	244	244	312	364	221	229	332	336	198	203	242	248	346	346	274	286	240	240	326	326	247	325	143	143	295	295	250	260	176	220	341	341	269	269	204	204	337	369	384	386	?	?	389	411	338
XM3773♀	360	360	?	325	244	244	302	304	193	229	332	332	203	203	242	242	346	346	278	278	218	240	326	326	225	243	137	137	295	295	246	268	192	200	341	341	269	287	204	216	337	337	378	384	177	177	391	391	335
XM3774♀	360	360	313	313	250	250	322	342	193	229	332	336	198	203	242	242	346	346	282	290	240	240	326	326	255	263	137	143	295	295	260	260	176	176	341	341	269	269	186	204	381	381	376	388	165	165	391	411	356
XM3775♀	360	360	313	319	244	244	358	364	193	229	332	336	203	203	242	242	346	346	290	294	240	240	326	326	243	243	137	143	295	298	260	260	204	212	341	341	269	269	201	204	337	381	376	388	165	177	411	411	353
XM4115♀	360	384	313	313	229	259	306	356	189	229	300	332	208	208	239	254	346	346	262	278	214	232	326	371	197	281	122	143	295	349	250	258	196	208	341	350	269	278	177	204	365	369	386	388	159	159	383	391	329
XM4116♂	360	360	?	?	244	259	312	312	193	217	332	332	208	208	242	242	346	346	282	290	232	240	326	326	273	321	137	137	295	295	260	272	204	204	341	341	269	269	201	204	337	337	376	382	193	197	391	391	356
XM4117♂	360	360	313	319	244	259	358	358	221	229	332	332	203	203	236	242	346	346	278	282	232	240	326	326	225	269	137	143	295	295	264	268	200	204	341	350	272	272	192	204	337	337	378	386	?	?	389	391	347
XM4118♂	360	360	313	313	244	259	324	358	189	221	332	332	203	208	242	242	346	346	278	282	218	232	326	326	225	239	134	143	295	295	248	272	200	212	341	350	272	272	204	216	337	369	376	382	?	?	391	391	356
XM4119♀	360	360	?	?	244	244	342	356	189	221	332	336	203	203	248	248	346	346	286	294	236	240	326	326	239	243	137	143	295	295	260	268	208	212	341	350	269	269	201	204	337	337	376	382	?	?	391	391	356
XM4120♂	360	360	?	?	244	259	324	356	189	193	332	336	203	208	236	248	346	346	282	282	232	240	326	326	269	273	143	143	295	295	260	268	204	204	341	341	269	272	204	204	337	337	378	382	?	?	391	391	347
XM4121♂	360	384	?	?	229	250	312	358	193	197	300	332	203	203	248	254	346	346	262	278	214	240	326	371	197	251	122	143	295	349	258	260	196	200	?	350	272	278	177	192	337	365	382	384	159	159	383	411	329
XM4122♂	360	360	?	?	244	259	308	312	193	197	332	336	208	208	242	242	346	346	278	278	236	240	326	326	251	263	137	143	?	?	?	?	204	204	341	350	269	269	201	204	337	337	376	386	?	?	391	411	353
XM4123♂	360	360	313	313	250	259	312	322	193	205	332	336	208	208	239	248	346	346	274	278	236	240	326	326	247	251	137	143	295	295	250	260	204	208	341	341	?	?	204	204	337	337	382	386	181	197	389	391	353
XM4124♀	360	384	?	?	229	259	298	364	197	221	300	332	208	208	242	254	346	346	262	278	214	232	326	371	197	281	122	143	295	349	246	258	196	212	341	350	269	278	177	204	365	369	386	388	159	159	383	391	329
XM4125♀	360	384	325	331	229	244	?	?	?	?	300	336	208	208	242	254	346	346	262	286	200	214	326	371	197	231	122	143	295	349	246	258	196	204	341	350	269	278	177	192	337	365	374	376	159	159	383	391	329
XM4126♀	360	360	?	?	244	259	312	358	189	221	332	332	208	208	242	242	346	346	274	282	240	240	326	326	273	321	137	137	295	295	260	268	204	204	341	341	278	278	192	204	337	369	376	382	?	?	391	391	359
XM4127♂	360	360	313	319	244	259	342	358	189	205	332	332	203	203	242	242	346	346	278	278	232	232	326	326	225	259	134	137	295	295	260	260	204	204	341	341	269	278	204	204	337	337	384	386	151	155	389	391	347
XM4128♂	360	360	?	?	256	259	298	312	193	205	332	336	203	208	239	242	346	346	282	282	240	240	326	326	225	247	137	143	295	295	250	260	208	208	341	341	269	269	204	216	337	337	382	388	?	?	391	391	356
XM4129♂	360	360	319	325	244	259	342	342	205	221	332	336	208	208	248	248	346	346	282	290	198	240	326	326	251	263	137	143	295	295	246	268	204	208	341	341	278	278	204	207	337	337	380	382	177	197	391	391	347
XM4130♂	360	360	313	322	244	259	312	322	205	229	332	332	198	208	239	248	346	346	278	294	236	240	326	326	273	281	143	143	295	295	260	268	208	212	341	350	269	269	192	204	337	357	386	388	159	159	391	391	347
XM4161♂	360	360	319	325	241	244	358	360	189	221	336	336	203	203	239	239	346	346	278	282	232	240	326	326	225	255	137	143	295	295	258	260	204	208	341	341	272	272	192	204	337	337	380	386	?	?	391	411	347
XM4164♂	360	360	313	313	244	250	312	364	205	229	332	332	203	208	242	248	346	346	274	282	236	240	326	326	243	343	137	137	295	298	260	260	212	212	341	341	272	272	201	204	337	381	386	388	?	?	389	411	356
XM4170♂	360	360	313	313	244	244	358	358	189	197	332	332	203	203	242	242	346	346	274	286	236	240	326	326	243	247	137	137	295	298	260	260	176	176	341	341	269	272	201	201	337	337	378	382	155	155	411	411	347
XM4173♂	360	360	313	322	244	250	322	358	193	205	332	332	203	208	239	242	346	346	282	282	224	236	326	326	243	269	134	137	295	295	260	260	176	200	341	341	269	272	201	204	337	337	382	386	?	?	389	411	347
XM4174♂	360	360	313	313	244	244	334	342	193	205	332	332	203	203	248	248	346	346	282	286	200	240	326	326	243	243	137	137	295	298	260	260	176	204	341	341	272	272	201	204	337	381	378	382	?	?	389	411	356
XM4175♀	360	360	313	319	250	259	348	364	189	209	332	332	203	203	242	254	346	346	282	282	232	236	326	326	243	247	137	137	295	295	250	272	176	208	341	341	272	272	201	204	337	381	386	388	?	?	389	389	335
XM4176♂	360	360	313	313	244	250	342	364	205	221	332	332	203	203	242	248	346	346	274	282	218	232	326	326	243	243	137	137	295	295	260	260	176	176	341	341	269	272	201	204	337	337	376	378	?	?	389	411	347
XM4177♂	360	384	313	313	229	244	358	364	189	217	300	332	208	208	242	242	346	346	266	274	198	214	326	371	209	255	122	143	295	349	258	260	192	204	341	350	269	272	177	201	337	365	386	388	159	159	383	411	329
[truncated: 9 more columns]
