# Supplementary material for: Microsatellite development from genome skimming and transcriptome sequencing: comparison of strategies and lessons from frog species
Source: BMC Genomics. 2018 Dec 7;19:886. doi: 10.1186/s12864-018-5329-y (PMC6286531; doi:10.1186/s12864-018-5329-y)
Supplement: Supplementary file 3 — Table S3. Characteristics of the microsatellite markers for Amolops mantzorum and Quasipaa boulengeri. (XLSX 38 kb) [file 12864_2018_5329_MOESM3_ESM.xlsx]

## Sheet: Sheet1
Species	Source	Locus	Primer sequence (5'–3')	Repeat motif	Tm	NA	Size range (bp)	HO	HE	References
Amolops mantzorum	Genomic	MT3	F-ATTTCGGCCATGACTGTAGAAC	(AAAC)6	55	3	143-157	0.171875	0.159572	This study
			R-TTTGTTGCACTAATTGAGTTTATCTG
Amolops mantzorum	Genomic	MT57	F-TGCCACGACAAAGATAGAGAGA	(AGC)16	63	14	171-225	0.84375	0.874139	This study
			R-GTATTGGTGCACAAAGAGCAGA
Amolops mantzorum	Genomic	MT88	F-TAGAGGGATATGCTGTGCTCAT	(AC)11	55	15	242-280	0.609375	0.84092	This study
			R-TTAAAGTAGGAAGAGCGATCACG
Amolops mantzorum	Genomic	MT29	F-TGAAATCCCAATTTGTCCTGAT	(AGAT)6	55	13	140-196	0.828125	0.823327	This study
			R-GGGTTTAGTTTGCACACATTT
Amolops mantzorum	Genomic	MT99	F-CACACACTGTAGCCAACAGGTTA	(AC)22	55	19	224-262	0.65625	0.691683	This study
			R-ACATTCATCAAGAGACGAGCAA
Amolops mantzorum	Genomic	MT75	F-TAATGAGTGTCTGGCTTCTCCA	(AC)15	55	6	319-335	0.390625	0.379306	This study
			R-CAGAATACGTAACGCACAGAGC
Amolops mantzorum	Genomic	MT25	F-AAGTGCTGTGCTCCTTAGACAA	(AT)9	61	11	129-149	0.890625	0.819512	This study
			R-CGAGGTTCACCTGTGTGTGTAT
Amolops mantzorum	Genomic	MT59	F-TGTCTGCCCTCATGTTGTAAAG	(AAT)8	58	11	202-238	0.890625	0.861097	This study
			R-TACTTCAGTTCTGAGCTGGCTG
Amolops mantzorum	Genomic	MT93	F-CACTCACCTTATGGATGACAGG	(CCG)8	55	5	264-282	0.234375	0.229945	This study
			R-AAGAAAGCCCGAGAGCTGAG
Amolops mantzorum	Genomic	MT10	F-AAGGGTAGGGTACTATTCTCCTTTC	(AAT)10	53	9	143-167	0.625	0.736959	This study
			R-CAGGAGTGCAGAGCTGATGTA
Amolops mantzorum	Genomic	MT84	F-TCCTGAACGCTAAAGAATTGTG	(AC)10	55	7	254-266	0.265625	0.639517	This study
			R-TAATAGGTGTCCCTCATTCCCA
Amolops mantzorum	Genomic	MT60	F-TTCCTTCCATCAGTGCTGACC	(AGC)8	55	7	152-170	0.65625	0.648498	This study
			R-ATCTGTACCGATGTTCCCAGTG
Amolops mantzorum	Genomic	MT85	F-AACTTCTGCCTTTACAACCACTTT	(ACT)6	55	7	251-269	0.671875	0.670645	This study
			R-GTCGATCTGTTGCTTTGATCTG
Amolops mantzorum	Genomic	MT76	F-GTATTGCTACGCAACAACCGT	(AAT)10	58	14	318-363	0.921875	0.824803	This study
			R-CCAGGACAGGAATATATTAGGTGA
Amolops mantzorum	Genomic	MT39	F-AACCAATGAGACAGAGAAAGCG	(AGAT)7	58	17	164-236	0.625	0.839684	This study
			R-CCTACGGACTAAGACTGGGATG
Amolops mantzorum	Genomic	MT86	F-AATCCTATCGCTGCAAGACAC	(AC)14	55	16	237-275	0.859375	0.918677	This study
			R-GTGATCCGGACACTTCCTGTA
Amolops mantzorum	Genomic	MT81	F-GCACTGTATGTACACAAGCCCT	(AG)11	55	11	303-331	0.84375	0.78725	This study
			R-GGTCTGGAAGTTCAATCTGCAA
Amolops mantzorum	Genomic	MT30	F-TGCCTGAACTTTGCCTGTATAA	(AGC)15	55	21	127-190	0.9375	0.916831	This study
			R-TTCTGCACTCTGCAAGTTTCTT
Amolops mantzorum	Genomic	MT38	F-AGCTCAGATGGGAGATTCTGTC	(AGAT)7	63	12	192-248	0.71875	0.739419	This study
			R-AGAGCTCTCTAAGGTAAGCTGGG
Amolops mantzorum	Genomic	MT61	F-CAGGGTGCCTCAAGTCCTAGTT	(AAT)8	58	6	242-257	0.703125	0.685039	This study
			R-ACTGTACACTAGATGGTGCTGTTGA
Amolops mantzorum	Genomic	MT26	F-TTTGGTTACACCTAGCCTGGAT	(AGC)9	63	5	162-174	0.75	0.700419	This study
			R-GAGGATCCACTGAGGAATTGTC
Amolops mantzorum	Genomic	MT51	F-CCACAAGCACCTGCTTACAAT	(ACTGC)6	55	5	140-160	0.5625	0.541125	This study
			R-GCCTTACTACGCTGCACTCAAT
Amolops mantzorum	Genomic	MT24	F-TTGCCTTCATCTTTATTTGTGC	(CCG)6	55	7	187-205	0.578125	0.562255	This study
			R-GGAACAGATGGGTGAAGGTG
Amolops mantzorum	Genomic	MT87	F-ACTTCAGAAATCCACAAACCGT	(AAT)7	55	5	247-265	0.65625	0.51875	This study
			R-GGCTATGATGACCATGCCTAA
Amolops mantzorum	Genomic	MT16	F-TATTCGCTATTGCACACAAACC	(CCG)6	58	4	157-208	0.078125	0.0764187	This study
			R-GAAGAGGCACTTACCTTAGTCCA
Amolops mantzorum	Genomic	MT91	F-TACCAAACGCCTGGAGATGTAG	(AAC)6	55	3	230-272	0.4375	0.450788	This study
			R-AGCCTGTCATAGCTGGCAAC
Amolops mantzorum	Genomic	MT74	F-AAATTTGGTGAAAGGAGCTCTG	(AAT)6	55	4	328-340	0.359375	0.464691	This study
			R-TCACTTCACTCAGATGGAGGAC
Amolops mantzorum	Genomic	MT1	F-AGAGCTTAATGGGCGCTCTC	(CG)7	58	4	150-156	0.15625	0.313944	This study
			R-TCAGTGTTGGGACCCTTACTTT
Amolops mantzorum	Genomic	MT92	F-AAATGGTGACGTGTTCAATACTTA	(AG)17	55	9	256-274	0.984375	0.809916	This study
			R-CTAAAGGGATCCATGAGAGTGG
Amolops mantzorum	Genomic	MT77	F-CTCCTCCTCTTTATGCTGCCT	(AAG)6	55	2	320-323	0.140625	0.131625	This study
			R-ATTTCCATGTCGCTCAGTGTG
Amolops mantzorum	Transcriptomic	TW41	F-TTGCTCAATCCTCCTCAC	(GATG)6	60.6	6	213-233	0.6364	0.7758	Luo et al., 2015
			R-GAAAGTCAGCTTCATTTCCGTTATC
Amolops mantzorum	Transcriptomic	TW314	F-AACAACTATCCCTTCCATAC	(GTG)7	55.4	4	337-346	0.5758	0.5874	Luo et al., 2015
			R-TAAAACCATTACATTACCCT
Amolops mantzorum	Transcriptomic	TW315	F-CTCAGCACAGAAATAAGCA	(CAG)7	60.6	8	240-261	0.4848	0.8075	Luo et al., 2015
			R-CTCCACCCCTGAGCAGAA
Amolops mantzorum	Transcriptomic	TW317	F-GAACTTGGAGTCCGTGTA	(AGC)7	63	3	330-339	0.1818	0.2685	Luo et al., 2015
			R-AAGAGCGTTGACCCGTAT
Amolops mantzorum	Transcriptomic	TW325	F-CTCGTGGCTTTGGAGTGG	(ATC)7	63	3	220-226	0.4848	0.6224	Luo et al., 2015
			R-CAGAATCGCAGAGGTCGT
Amolops mantzorum	Transcriptomic	TW21	F-AGGTGGTAGATGTTGGACT	(TG)10	59	9	298-316	0.7879	0.6872	Luo et al., 2015
			R-ACTGGGAATAAAAGTTGGT
Amolops mantzorum	Transcriptomic	TW26	F-AGTTGCAATGCTATACAGGC	(TG)10	63	7	168-180	0.9394	0.8284	Luo et al., 2015
			R-CAATATACAACTCACTCTCTGGC
Amolops mantzorum	Transcriptomic	TW221	F-AAGTCAAGACTGATTGCTTC	(CA)9	55.4	7	191-203	0.7273	0.7273	Luo et al., 2015
			R-TTATTCCTGTTTTATCCTCC
Amolops mantzorum	Transcriptomic	TW42	F-CTTTTCCTGTTCTGGTGG	(AAAC)6	55.5	4	225-233	0.1212	0.1169	Luo et al., 2015
			R-CTGCTGACAAATAGTGGG
Amolops mantzorum	Transcriptomic	TW43	F-CCATTTCTTATACCTCTAAGGG	(ACGC)6(CA)7	55.4	11	270-292	0.8182	0.8625	Luo et al., 2015
			R-ATAATGTGTGGAAACTTCGG
Amolops mantzorum	Transcriptomic	TW33	F-ACACGTACACATACACACGC	(CA)6(AGG)7	57.7	4	214-223	0.3939	0.4294	Luo et al., 2015
			R-CCAGGCTTTAGAGATGGG
Amolops mantzorum	Transcriptomic	TW29	F-AGGCAGATCCTCCAATAG	(AC)8	57.7	18	364-410	0.7879	0.9086	Luo et al., 2015
			R-TGAGTGTAATATGCGGTGT
Amolops mantzorum	Transcriptomic	TW323	F-TTTCCGTTGTGAGGTCTG	(GCT)7	58	4	242-251	0.1818	0.172	Luo et al., 2015
			R-CGCCAGGTGGGTTTAGTT
Amolops mantzorum	Transcriptomic	TW218	F-ATCCCCGACTGTGAAACC	(AC)9	63	4	240-248	0.4545	0.5263	Luo et al., 2015
			R-CAACACTCCCAGAAGGCT
Amolops mantzorum	Transcriptomic	TW220	F-GCCTTGGAACATGGAAGT	(GT)9(TG)7	60	12	344-370	0.8788	0.8573	Luo et al., 2015
			R-AGCAGGATGAAGAAACCC
Quasipaa boulengeri	Transcriptomic	SSR01-C24	F-TTGTAAATGCACCACGGCAGGA	(AG)5	63	3	157-179	0.6443	0.1563	Yuan et al., 2015
			R-GCAATTCCTCAGCCGTTCGTAG
Quasipaa boulengeri	Transcriptomic	SSR02-D56	F-CTTCAGTCCGGTTCTAGCTC	(GCT)5	64	3	242-254	0.2798	0.3125	Yuan et al., 2015
			R-AGGACTTCACACACTGGATGC
Quasipaa boulengeri	Transcriptomic	SSR03-D63	F- ATTCCAGCCCATTACTAAGC	(AAT)6	56	4	207-216	0.6592	0.75	Yuan et al., 2015
			R- CTTTGTTGGGAGATCACGTC
Quasipaa boulengeri	Transcriptomic	SSR04-D3	F- ACATGGCACAGGAAGGTGTC	(GAA)5	56	3	218-224	0.2555	0.1563	Yuan et al., 2015
			R- TTTCCTCCTCTGGGGCTCTG
Quasipaa boulengeri	Transcriptomic	SSR06-D34	F-GCCTTGGGATGCTCTGTCATCT	(TG)6-(GCT)4	56.5	8	190-208	0.753	0.8125	Yuan et al., 2015
			R-GCGTCAGCATAGCCGGTCCT
Quasipaa boulengeri	Transcriptomic	SSR07-C10	F-AGTTATGATCGCTTTTGGTC	(ATTT)5	56.5	2	146-150	0.4107	0.375	Yuan et al., 2015
			R-CACCACACTGTCATGGATGC
Quasipaa boulengeri	Transcriptomic	SSR08-C27	F-GAGAGAAGACAGCCGACCCT	(CTC)7	56	7	156-198	0.7614	0.5313	Yuan et al., 2015
			R-GCCTCGTGTGCTGGGTCTG
Quasipaa boulengeri	Transcriptomic	SSR09-B20	F-CCCTTCAAGTCGCAATATACA	(AC)5	56.5	3	152-158	0.3591	0.4063	Yuan et al., 2015
			R-AGAGCTATCAACTGACACAAG
Quasipaa boulengeri	Transcriptomic	SSR10-B16	F-GGGAGAAAAGATGGCGTCTG	(AAT)5	55	5	130-172	0.3785	0.1875	Yuan et al., 2015
			R-GAAAGACCAAGAACAATGCCA
Quasipaa boulengeri	Transcriptomic	SSR11-D20	F-TGCACATCACATCGGGCT	(CTT)5	55	5	230-242	0.6657	0.6875	Yuan et al., 2015
			R-TTCCTCTGGGGCTGAAGTCATG
Quasipaa boulengeri	Transcriptomic	SSR12-A03	F-CCCGAATTTAACCCTTTCCA	(ATA)5	55	2	137-140	0.3646	0.2188	Yuan et al., 2015
			R-CCGTATCTATATCTGTCATGG
Quasipaa boulengeri	Transcriptomic	SSR13-B08	F-GTCCCATTCAGATAGAACA	(GT)9	56	10	140-206	0.69	0.9375	Yuan et al., 2015
			R-TACATACAAGTAGGGGGCTC
Quasipaa boulengeri	Transcriptomic	SSR14-B11	F-GTTGCCTACCTTTCCATAGA	(AT)6	55	3	100-132	0.4678	0.4375	Yuan et al., 2015
			R-GAACCTCTCATAGCCTCCCA
Quasipaa boulengeri	Transcriptomic	SSR15-D60	F-CTTCTCCCTCCTTTGTAACCT	(GGAA)4-(TG)7	56	8	204-228	0.8075	0.6875	Yuan et al., 2015
			R-AGTATAAATCCAGCCGAGGGTCC
Quasipaa boulengeri	Transcriptomic	SSR16-B13	F-TACCTAGCCACGGAGAACCA	(AG)5	56	7	200-218	0.7371	0.4375	Yuan et al., 2015
			R-TGCGAGGTCTTCAGGGATTC
Quasipaa boulengeri	Transcriptomic	SSR17-D68	F-GCATCCCTAACAATTTCCCAC	(AGC)5	55.5	9	222-243	0.7143	0.5625	Yuan et al., 2015
			R-CCCCGTAATTTATCAGTGACAGT
Quasipaa boulengeri	Transcriptomic	SSR18-K	F-TATTAGGTAGAAGAACACCCG	(ACA)5	56	8	131-170	0.746	0.8125	Yuan et al., 2015
			R-TTGTAAAGATTTCCGAGCAGC
Quasipaa boulengeri	Transcriptomic	SSR19-B07	F-CATTTTCTTGCGTATATGTG	(TA)5	55	3	164-170	0.5908	0.9688	Yuan et al., 2015
			R-CAATTAGTTTAAGGGAGCAT
Quasipaa boulengeri	Transcriptomic	SSR20-B10	F-GGGTGACATACAAAGCATGG	(AT)6	55	3	138-142	0.1493	0.1563	Yuan et al., 2015
			R-TCTCTCTATTCCCCCCTTCA
Quasipaa boulengeri	Transcriptomic	SSR21-D12	F-GAGGCAATAGCAAAGCTGGAC	(CAG)7	55.5	3	222-232	0.5372	0.7813	Yuan et al., 2015
			R-GGACCAGATCAGTAAGGGGAG
Quasipaa boulengeri	Transcriptomic	SSR22-C03	F-GGCTCTCAGTCTCAGTGTTGT	(CCT)5	56	4	137-146	0.434	0.5625	Yuan et al., 2015
			R-ATCATGTCAGTGTGCGGGGTC
Quasipaa boulengeri	Transcriptomic	SSR24-X	F-GCCCGCTCTATTCCTCATTTCC	(ATC)5	57	2	182-185	0.381	0.5	Yuan et al., 2015
			R-ACTCCGATCCCAGCCTACAG
Quasipaa boulengeri	Transcriptomic	SSR25-B12	F-CTGCACCCTTACCACCACA	(AT)7	56.5	5	164-171	0.4965	0.3438	Yuan et al., 2015
			R-GCCTCCATTTCAGTGTAGGT
Quasipaa boulengeri	Transcriptomic	SSR26-B14	F-CAGTTTCACAGGAGCATCTCA	(GT)5	55	3	208-214	0.5015	0.6563	Yuan et al., 2015
			R-TATCCTGTGTCTGTTATGGCT
Quasipaa boulengeri	Transcriptomic	SSR27-N	F-ATCCCTTTTAAGGAACTCCAG	(TGT)5	58	2	210-213	0.2892	0.2188	Yuan et al., 2015
			R-CAGACAAGCGCAACGGTAAGG
Quasipaa boulengeri	Transcriptomic	SSR31-Y1	F-ACCAGACGGAGACGGACG	(GTGTG)5	56	3	330-345	0.375	0.315	Yuan et al., 2015
			R-GCTCTATACAGATGGTAATGGAACA
Quasipaa boulengeri	Transcriptomic	SSR32-Y2	F-TTCATTCCAACCTCCTGC	(CCCAT)5	56	10	234-284	0.3125	0.7133	Yuan et al., 2015
			R-GTTTCCCAAGTGCAAATC
Quasipaa boulengeri	Transcriptomic	SSR33-Y19	F-ATTCCACAGCCTTTACAG	(AAAC)5	56	8	418-446	0.9375	0.8234	Yuan et al., 2015
			R-GCTACAGTGTCTCCCAACCT
Quasipaa boulengeri	Transcriptomic	SSR34-Y18	F-CTGACACGCATCCGAGAA	(AAAT)5	56	3	261-269	0.3438	0.3229	Yuan et al., 2015
			R-CCCACAGGACCTTTATTG
Quasipaa boulengeri	Transcriptomic	SSR35-Y15	F-ACGATTCCACTACCCTCTG	(ATCC)5	56	9	224-284	0.625	0.8041	Yuan et al., 2015
			R-GGATCTGGTTGCTTTCAATAG
Quasipaa boulengeri	Transcriptomic	SSR37-Y12	F-ACTGTTCCCTCGGCTTGA	(CCAA)5	56	6	171-203	0.375	0.6508	Yuan et al., 2015
			R-CAAACCCCACTTGTACGC
Quasipaa boulengeri	Transcriptomic	SSR38-Y17	F-AGCCGCTTAGAGGAGACA	(CAGC)5	54.5	2	149-161	0.375	0.3095	Yuan et al., 2015
			R-CGCCACGCAATAAATAAT
Quasipaa boulengeri	Genomic	QBb26	F-TGGAGTGGCACAGTTTTGATAGT	(AGAT)24	60	16	260-336	0.817	0.923	Xia et al., 2013
			R-TAATTCGTTACTTCTGCTAAACCAT
Quasipaa boulengeri	Genomic	QBc7	F-TACAGAACAATCCAAAGGCT	(TCTA)12	60	23	149-241	0.763	0.932	Xia et al., 2013
			R-GTCAATGGTGGTCAAAGTCA
Quasipaa boulengeri	Genomic	QBb42	F-AGCCTGGATTGTAAGTACCT	(ATCT)17	60	26	157-247	0.918	0.931	Xia et al., 2013
			R-CGTAGAAACCTAGAATGTAGC
Quasipaa boulengeri	Genomic	QBz16	F-TATTCATTCACATCAATCCCTG	(ACAT)9	60	13	104-176	0.597	0.735	Xia et al., 2013
			R-CCTCTCTAAATCAGCCCTAGTATG
Quasipaa boulengeri	Genomic	QBy3	F-AAGCCCTGTAGAAATTGTTA	(ATAC)10	60	8	119-147	0.71	0.85	Xia et al., 2013
			R-AAGCAGACTAAGCAGGTGG
Quasipaa boulengeri	Genomic	QBb1	F-CCTTACATTGGTTGTCCTCGTC	(TCTA)23	60	20	185-273	0.947	0.919	Xia et al., 2013
			R-AAGAGTGTCGCTGGGATCAGG
Quasipaa boulengeri	Genomic	QBb5	F-CTGCTTGCCTTTGTGTAAT	(TCTA)11	60	16	110-242	0.733	0.893	Xia et al., 2013
			R-ATCTCCAGGATAAAGTTGTG
Quasipaa boulengeri	Genomic	QBb025	F-AATGCTATTAGGACACACGAAT	(GATA)16	60	24	140-272	0.603	0.893	Xia et al., 2013
			R-ATTGTTTTGGAATGAGATGTC
Quasipaa boulengeri	Genomic	QBd12	F-CAGTTCTGTACCAACCAG	(ATAG)14	58	23	241-373	0.518	0.85	Xia et al., 2013
			R-TGCTGAACAGTATTGTATATC
Quasipaa boulengeri	Genomic	QBc12	F-CCTTGCTGGACACTACCTACT	(ATCT)20	58	23	119-231	0.5	0.93	Xia et al., 2013
			R-CTCCCCACCATCTAACTATTG
Quasipaa boulengeri	Genomic	QBb45	F-GGGTTAGGTAAGGATAAGAGAT	(GATA)17	58	13	133-189	0.819	0.889	Xia et al., 2013
			R-ATCAGTAGGCAGCAGACATAC
Quasipaa boulengeri	Genomic	QB22	F-CCTCAGCAGTACAATTGGAACA	(ACTC)11	55	2	360-384	0.307086	0.375	This study
			R-TGCCCTGTAAAGCATTCTCCTA
Quasipaa boulengeri	Genomic	QB49	F-AACTACCTTTCCCAAACTGGCT	(TTA)12	55	7	307-331	0.550658	0.546875	This study
			R-GTAAGATGTAGGCCACCATTCG
Quasipaa boulengeri	Genomic	QB45	F-GAGCTACCGTTTGAATTTGACC	(CAG)10	55	6	229-259	0.758981	0.859375	This study
			R-AAGCCGTTTGCTAAGACTTTGA
Quasipaa boulengeri	Genomic	QB53	F-TGTGATGTACCAGTTTCTTGCC	(TG)27	55	20	290-364	0.92	0.888889	This study
			R-ATGAGGCATTGCAAGACTAAGC
Quasipaa boulengeri	Genomic	QB19	F-GAGCCTGTCACCAAGACAAA	(TGTA)11	55	10	189-229	0.852	0.890625	This study
			R-GCCAGATGTTTCTCACAGGAA
Quasipaa boulengeri	Genomic	QB13	F-AGCTGTAGATCTTCCTCAAGCG	(TGTA)14	55	3	300-336	0.51378	0.609375	This study
			R-TTAGCCTCTTGCAGTTGCTGTA
Quasipaa boulengeri	Genomic	QB02	F-AGCTTTCTGCTCATTTCCTGTC	(ACTAT)9	55	4	197-208	0.540231	0.28125	This study
			R-GAAGACAACCAAAGTCCCTGAG
Quasipaa boulengeri	Genomic	QB08	F-ATGATTCTAAGAAGGCTGTGGC	(AGCGCC)5	55	5	236-254	0.754675	0.6875	This study
			R-CTGGGTCTGTTCTAGGGTGAAC
Quasipaa boulengeri	Genomic	QB05	F-CTAATCCCACCATAGAAGCAGG	(AGGGC)6	55	1	346	0	0	This study
			R-CTACAATGCAAAGCACTTGTCC
Quasipaa boulengeri	Genomic	QB17	F-AACGAAATGCTTAGCAAACACTAA	(ATCT)12	55	9	262-298	0.835998	0.796875	This study
			R-CCTGCATTGAAACCAATGTAAA
Quasipaa boulengeri	Genomic	QB32	F-ATTGACATGCTACAAATGTGCC	(TGAA)12	55	10	198-244	0.809916	0.84375	This study
			R-TTCTTGTTCAAACCTTGGGACT
Quasipaa boulengeri	Genomic	QB04	F-GGGTTGGATAGTTGTGTTCTCA	(ACACT)6	55	2	326-371	0.300825	0.365079	This study
			R-GCACTTACTGAACATGAAGCGT
Quasipaa boulengeri	Genomic	QB10	F-CGCAATTGCTATGATAAATTTCC	(AGAT)15	55	23	197-343	0.922159	0.936508	This study
			R-TGAGATTTAACACCTTCCTGGC
Quasipaa boulengeri	Genomic	QB40	F-GAGATAGGAGCAGATCAGGAGG	(TCA)14	55	4	122-143	0.669587	0.730159	This study
			R-AGCATGCATCTGGATTAGGATT
Quasipaa boulengeri	Genomic	QB38	F-TAACTTTCTAATCAGGCACCGC	(GCT)16	55	3	295-349	0.386159	0.460317	This study
			R-AGCATGGATTACAATCACTGTGTC
Quasipaa boulengeri	Genomic	QB21	F-TTCTACCGCATTCCTGAACTTT	(TCAT)11	55	11	246-272	0.752889	0.777778	This study
			R-GTTGAGAATGTGAGTGGAGCTG
Quasipaa boulengeri	Genomic	QB28	F-TACATCAGACAATCATGGCTGC	(ATGA)14	55	10	176-220	0.83581	0.809524	This study
			R-TGCCTTCTCTGACAGAACACTG
Quasipaa boulengeri	Genomic	QB41	F-TGTAAAGGACAATTTAGTTCCCG	(ATT)11	55	2	341-350	0.432462	0.590164	This study
			R-CAAAGAGATGCAAACCTCGTCT
Quasipaa boulengeri	Genomic	QB44	F-AAGTCAACAATTTCCATGTAGTGC	(ATA)10	55	4	269-287	0.665016	0.650794	This study
			R-GAGATACTGGAACACCCAAAGG
Quasipaa boulengeri	Genomic	QB39	F-AAGACCTTTGAGACAGTCCAGC	(TGC)15	55	8	177-216	0.707431	0.8125	This study
			R-AACCAATCTTGGGATCCAGAC
Quasipaa boulengeri	Genomic	QB15	F-AACAGGGATACACATGCTTCAA	(GTGA)13	55	7	337-385	0.661909	0.625	This study
			R-ATGCCGAGGTAGGAGAGTACAG
Quasipaa boulengeri	Genomic	QB55	F-GGCGACTGGAACAATGAATTA	(GT)25	51	9	374-390	0.846456	0.9375	This study
			R-TGGTTGCCTTTGTGTATGAAAC
Quasipaa boulengeri	Genomic	QB18	F-GCAAGGGACAATCACATTTGTA	(TATG)11	55	9	151-197	0.555439	0.236842	This study
			R-CCTGGGTGCTACAAGAGTAGAGA
Quasipaa boulengeri	Genomic	QB58	F-AGCCACGGTCAAGTAAGAACAT	(GT)23	55	4	383-411	0.720964	0.65625	This study
			R-TGTGCACATCTTAGGACTGGAT
Quasipaa boulengeri	Genomic	QB42	F-TTGGTAATTAATCATGGCAGCA	(ATA)11	55	9	329-359	0.833047	0.921875	This study
			R-GATCAGCTGCAGACTTTCTCAA
Quasipaa boulengeri	Genomic	QB26	F-AATGGCGGTAGAACTGTTGTTT	(TACAT)6	60	3	340-350	0.639395	0.765625	This study
			R-TGCTGTGGTTAAATATGATGGC
Quasipaa boulengeri	Genomic	QB34	F-AATCAGCATGCAGCTCTATTTG	(AATC)11	55	5	332-356	0.69402	0.40625	This study
			R-ATGTAACCATGTCAGGATGCAA
Quasipaa boulengeri	Genomic	QB12	F-CTAAATCCAGGTGGTGACCTTT	(TAGA)14	55	12	285-389	0.831323	0.828125	This study
			R-AGTGGAGCCCACTGTAGTGATT
Quasipaa boulengeri	Genomic	QB16	F-GGGTTCTTGTACTATACTGGCATTT	(CAGA)13	57	8	186-222	0.721085	0.612903	This study
			R-TGACAAGTAGGTTGGCTTCTAAA
Tm the mean annealing temperature of PCR thermalcycling, NA number of alleles, Ho observed heterozygosity, He expected heterozygosity
