# Supplementary material for: Microsatellite development from genome skimming and transcriptome sequencing: comparison of strategies and lessons from frog species
Source: BMC Genomics. 2018 Dec 7;19:886. doi: 10.1186/s12864-018-5329-y (PMC6286531; doi:10.1186/s12864-018-5329-y)
Supplement: Supplementary file 4 — Table S4. Number of identified SSRs by MISA from genomic data of Amolops chunganensis and Amolops mantzorum. (XLSX 12 kb) [file 12864_2018_5329_MOESM4_ESM.xlsx]

## Sheet: Sheet1
The number of identified SSRs by MISA from genomic data of Amolops chunganensis.
	K60	K65	K70	K75	K80
Maximum repeat region length	62	68	74	78	84
Dinucleotide	105915	102340	99174	97949	96116
Trinucleotide	17643	17056	16127	15426	14495
Tetranucleotide	71991	70528	68334	68443	68136
Pentanucleotide	946	958	906	872	849
Hexanucleotide	342	342	338	308	289
Total	196837	191224	184879	182998	179885
The number of identified SSRs by MISA from genomic data of Amolops mantzorum.
	K60	K65	K70	K75	K80
Maximum repeat region length	65	70	75	80	85
Dinucleotide	625510	604222	561038	532623	494545
Trinucleotide	20185	19703	18681	17902	16959
Tetranucleotide	24196	23845	23103	22641	21885
Pentanucleotide	631	625	557	536	495
Hexanucleotide	352	334	336	341	344
Total	670874	648729	603715	574043	534228
