# Supplementary material for: Microsatellite development from genome skimming and transcriptome sequencing: comparison of strategies and lessons from frog species
Source: BMC Genomics. 2018 Dec 7;19:886. doi: 10.1186/s12864-018-5329-y (PMC6286531; doi:10.1186/s12864-018-5329-y)
Supplement: Supplementary file 5 — Table S5. Statistics and assembly results for transcriptome sequencing of Amolops mantzorum and Quasipaa boulengeri using SOAPdenovo2 with different k-mer sizes and Trinity. (XLSX 12 kb) [file 12864_2018_5329_MOESM5_ESM.xlsx]

## Sheet: Sheet1
Statistics and assembly results for transcriptomic sequencing of Amolops mantzorum using SOAPdenovo2 with different k-mer sizes and Trinity
Amolops mantzorum	K25	K30	K35	K40	K45	K50	K55	K60	Trinity
Total number of contigs	873930	1112022	266604	232725	210594	285173	273534	222785	121416
Average length of contigs	159.684	149.641	307.201	336.373	355.863	279.977	280.785	304.035	958.111
Total number of microsatellites	458	633	678	727	718	664	614	558	958
Max repeat region length	24	36	36	36	40	44	46	48	25
Mean repeat region length	15.5	16.9	17.6	18.3	18.3	18.4	18.4	18.4	16
Statistics and assembly results for transcriptomic sequencing of Quasipaa boulengeri using SOAPdenovo2 with different k-mer sizes and Trinity
Quasipaa boulengeri	K25	K30	K35	K40	K45	K50	K55	K60	Trinity
Total number of contigs	1656640	1959063	750216	664594	596300	591458	552102	452672	278803
Average length of contigs	147.349	141.321	208.827	230.198	247.167	246.31	252.48	273.466	918.902
Total number of microsatellites	788	1184	1319	1461	1493	1457	1349	1199	1554
Max repeat region length	30	32	32	40	42	50	52	52	32
Mean repeat region length	15.5	16.8	17.5	18.2	18.5	19.1	19	19	15.7
